# Supplementary material for: Reproducibility of MRI Radiomics Measurements in Men with Prostate Cancer Undergoing Active Surveillance
Source: Cancers (Basel). 2026 Feb 28;18(5):778. doi: 10.3390/cancers18050778 (PMC12984117; doi:10.3390/cancers18050778)
Supplement: Supplementary file 1 [file cancers-18-00778-s001.zip]

Archive with 1 entries (1 files):
- cancers-4142164-supplementary.pdf
